# Supplementary material for: Asymmetric CRISPR enabling cascade signal amplification for nucleic acid detection by competitive crRNA
Source: Nat Commun. 2023 Nov 18;14:7504. doi: 10.1038/s41467-023-43389-7 (PMC10657364; doi:10.1038/s41467-023-43389-7)
Supplement: Supplementary file 4 — Source Data [file 41467_2023_43389_MOESM4_ESM.xlsx]

## Sheet: Fig 2b
Competitor: full-sized crRNA	Target-specific split crRNA
		dF
		replicate 1	replicate 2	replicate 3	mean	S.D
	crRNA 10	9529.19	8834	8841.87	9068.35	399.112
	crRNA 20	5837.2	5578.98	5170.45	5528.88	336.187
	crRNA 40	762.82	604.05	665.065	677.312	80.0901
	crRNA 80	80.8244	116.522	62.7657	86.7042	27.3564
Competitor: full-sized crRNA	Target-specific full-sized crRNA
		dF
		replicate 1	replicate 2	replicate 3	mean	S.D
	crRNA 10	10758.1	10749.3	9230.12	10245.8	879.656
	crRNA 20	10754.2	11623.6	10773.4	11050.4	496.523
	crRNA 40	12563.2	12947.6	13222	12910.9	330.925
	crRNA 80	11936.8	11663.2	11620	11740	171.772
Competitor: split crRNA	Target-specific split crRNA
		dF
		replicate 1	replicate 2	replicate 3	mean	S.D
	crRNA 10	13462.4	14432.1	14746.2	14213.6	669.232
	crRNA 20	11778.9	12782.8	13122.7	12561.5	698.722
	crRNA 40	13159.8	13677.4	13974	13603.7	412.027
	crRNA 80	11145.9	12162.3	11684.4	11664.2	508.483
Competitor: split crRNA	Target-specific full-sized crRNA
		dF
		replicate 1	replicate 2	replicate 3	mean	S.D
	crRNA 10	14749.4	15839.9	15469.6	15353	554.516
	crRNA 20	14303	16088.5	13093.3	14494.9	1506.82
	crRNA 40	16696	14825.1	14870.9	15464	1067.18
	crRNA 80	13992	14960.7	15984.5	14979.1	996.382

## Sheet: Fig 3c
Cy5-full-sized crRNA		Cy5-full-sized crRNA + non-target					Cy5-full-sized crRNA + full-T

## Sheet: Fig 4b,c,d
4b	mean	Control	DNA activator	DNA target	Mix	s.d	Control	DNA activator	DNA target	Mix		4c	mean	Control	DNA activator	RNA target	Mix	s.d	Control	DNA activator	RNA target	Mix		4d	Control	DNA activator	RNA target	Mix	s.d	Control	DNA activator	RNA target	Mix
5'-DNA activator		0	0	0	0		0	0	0	0		5'-RNA target		0	0	0	0		0	0	0	0		5'-DNA activator	0	0	0	0		0	0	0	0
3'-DNA target		-5.51128	-9.0626	-2.49036	1172.27		3.70075	8.37085	3.78044	100.916		3'-DNA activator		11.1333	14.5564	13.7103	205.523		14.906	5.13956	5.7351	68.3053		3'-RNA target	-12.4824	-13.1488	-11.3335	-12.9068		5.66604	6.29951	6.9758	4.37151
		-6.66445	-9.96545	-0.320068	2224.42		4.19675	11.8558	7.73128	202.856				8.50334	13.5791	15.9416	358.553		17.8192	4.48144	8.4198	107.592			-11.6097	-16.029	-12.1838	-12.7845		8.38982	4.25212	8.93365	3.19822
		-4.23588	-10.3993	7.72952	3151.93		5.83178	13.2302	14.5676	269.779				10.7079	12.071	18.5362	520.016		18.3153	4.18971	12.5405	131.759			-11.224	-15.2485	-10.0222	-11.9773		12.4801	7.18337	8.02068	9.07654
		-6.19091	-10.8157	14.4507	3973.74		7.14478	13.5346	12.7776	333.586				10.9314	13.5567	13.7762	663.408		16.7741	2.85314	13.9114	150.907			-11.658	-12.5876	-7.95738	-8.30393		9.99621	6.59196	8.01867	8.37707
		-4.41961	-10.9077	19.1506	4665.6		3.33969	14.4071	17.1991	385.444				12.9828	15.8186	15.2184	818.344		14.3445	4.09502	11.7072	181.919			-9.98331	-12.1754	-6.39189	-2.08223		7.78875	4.16846	9.70155	5.60216
		-4.02054	-10.2328	28.0772	5241.12		10.9327	13.5621	21.8395	427.14				11.0713	14.8408	16.9629	969.45		13.9265	1.1194	11.4216	212.053			-4.36266	-8.2515	-1.9465	-0.648312		6.75628	8.22767	9.25906	10.9249
		-0.842251	-7.52798	34.7542	5752.58		14.9559	17.6089	22.3319	474.632				13.8855	16.7386	15.8143	1122.36		9.84365	3.34949	6.95559	236.076			-2.58668	-3.90226	0.837657	0.859703		7.36758	6.853	7.27819	8.99736
		-2.49496	-6.60238	39.2877	6192.19		12.6746	14.8069	29.171	515.064				10.2389	14.714	20.1402	1273.5		15.2134	3.31941	10.2174	258.902			0.714533	-1.91151	2.27596	4.45052		6.57548	4.27028	10.149	9.83975
		1.56037	-6.83508	47.0264	6582.43		11.3351	18.123	33.2795	545.616				13.2939	15.9279	18.3127	1426.97		11.9863	4.49778	8.43446	281.055			-1.06527	-0.802758	5.25226	8.99703		5.75634	7.72517	9.17624	7.78991
		0.560743	-6.02834	52.7216	6928.4		11.1071	15.082	34.5818	573.931				11.0453	15.4854	17.4535	1558.81		15.6436	3.29017	9.51381	303.699			6.48011	3.55119	6.49305	11.9651		6.19494	10.644	9.99884	9.30944
		4.59894	-2.7266	65.3701	7262.49		13.8023	18.8037	36.3399	618.62				12.5664	18.9743	15.6784	1710.33		15.4536	1.13445	10.0104	319.025			5.33145	4.25276	10.8647	18.0507		6.58466	9.79273	8.88456	8.54792
		4.12121	-3.30991	73.0206	7540.51		12.7411	18.6602	39.3605	636.622				10.1206	17.8699	17.3573	1864.28		14.4628	2.27647	7.06363	339.817			9.43489	7.55425	15.5249	23.8509		7.63738	9.50936	8.93408	9.71975
		6.12949	-0.367984	80.4873	7797.65		12.7223	20.8781	42.0352	663.054				10.0766	15.0907	20.1009	1992.19		15.2068	3.12214	5.52899	359.498			11.0046	10.6407	15.5732	29.3098		6.54157	11.9731	13.5554	5.67967
		4.19093	2.34145	92.0046	8026.61		10.7077	21.0659	45.385	690.643				11.028	16.3136	21.2012	2126.88		15.8271	4.14001	6.20822	384.092			13.0344	16.0902	18.8439	29.9455		8.10357	10.5831	14.0584	7.51245
		7.87819	1.27999	97.3494	8228.16		12.6562	19.7178	50.1689	715.022				13.8636	19.0053	18.1198	2254.2		17.1889	2.75771	8.53131	399.511			14.4682	13.6046	19.8345	34.5794		3.28115	11.0029	12.2154	8.79703
		10.4525	3.83629	105.092	8427.9		13.4279	15.4665	55.8757	729.805				13.3069	16.9362	17.0328	2388.8		15.7755	1.83376	4.81013	409.057			17.6163	16.0245	21.7464	41.454		4.53965	6.86105	15.1622	8.1239
		11.1275	9.18971	114.913	8598.93		14.2245	18.8035	57.7118	756.192				11.0453	18.8651	15.6874	2517.95		14.9301	1.16531	3.87489	421.075			18.8177	20.4134	27.5337	42.8527		4.39439	9.9635	16.0918	9.47796
		15.5948	5.24835	124.387	8753.48		16.1048	20.2237	64.6244	767.177				11.2162	17.4009	19.3561	2644.08		15.7196	1.56735	8.33753	437.324			20.3124	23.4823	28.9193	47.1801		3.92274	9.43629	16.2308	7.29747
		14.4855	10.4784	132.547	8914.03		13.6147	19.7848	59.0029	788.359				11.1945	18.7377	18.1812	2769.98		15.391	4.89928	6.54579	457.297			23.7936	26.2224	29.4628	51.7877		9.49244	9.48379	15.2225	7.69187
		15.1875	11.053	138.303	9061.33		13.2354	18.6066	66.5623	805.024				9.69521	18.1371	17.3747	2902.35		14.6729	4.32921	6.63716	463.23			23.8327	27.6342	34.5003	54.8964		1.96361	9.47835	15.4898	8.69295
		14.9197	12.6753	147.72	9186.64		14.7534	18.7441	66.2781	822.234				10.0986	17.8436	16.4149	3010.71		17.4369	4.56509	4.76353	464.532			26.8013	31.1771	35.2152	61.4818		3.37601	11.9805	13.3087	5.99433
		19.4359	14.2624	157.051	9293.43		13.7715	20.5484	72.0261	843.82				12.9521	17.8873	19.6581	3136.95		17.0129	4.87376	6.81943	470.778			28.3269	32.0358	40.6292	62.6964		4.23873	8.85957	19.2119	7.56145
		21.7549	14.3804	169.445	9425.02		13.7662	20.7641	72.3251	853.222				12.5267	19.0099	20.2238	3256.55		16.2152	3.38806	5.85134	489.829			30.9493	37.9069	41.52	64.2572		3.35036	8.81162	20.2954	7.81384
		21.3909	18.835	178.437	9525.38		12.7112	19.7314	74.7216	858.482				13.5917	18.2165	19.7418	3359.56		17.6495	1.55351	9.14263	503.272			32.1107	38.1698	45.2418	67.8434		5.87476	8.62122	22.8138	4.15581
		23.4774	19.9972	183.47	9625.65		12.3273	19.9366	80.3208	869.331				9.77407	19.785	20.1272	3470.97		14.6005	3.95617	5.71251	526.486			34.1711	42.3658	47.6137	71.035		4.05703	10.7895	21.6618	7.02979
		25.534	20.2514	192.906	9716.91		16.9681	20.1241	82.0759	878.27				10.3791	17.9618	18.7771	3579.18		15.4239	6.34168	2.46178	536.763			36.6919	43.2646	52.3928	77.616		4.24467	12.9156	18.9732	2.2734
		26.9942	22.7239	202.788	9797.25		14.7103	21.943	83.5563	892.272				9.54195	14.6437	19.891	3688.81		15.9648	4.03054	9.21888	547.851			40.5638	48.4072	54.6289	80.8691		5.20629	9.6711	22.5458	2.86361
		25.2137	24.6309	206.764	9887.71		16.6812	21.4724	86.7461	900.197				13.4781	19.0929	20.0176	3802.87		12.6706	2.01579	6.65608	552.201			40.5724	51.1868	59.0219	83.7448		2.7362	13.3002	19.0855	1.16724
		29.4847	26.8234	217.729	9956.19		12.7667	23.2783	88.5231	911.283				9.20887	14.9681	18.1639	3883.88		15.4172	2.43172	3.83624	568.298			39.1913	54.9314	61.4683	88.2566		5.74169	13.7257	22.9862	2.26007
		29.8041	28.7741	225.293	10023.3		14.9597	26.4163	91.8817	928.338				10.3091	20.311	18.6544	4002.97		15.403	2.56952	5.03538	556.616			44.9439	58.6266	63.5989	94.1141		5.93741	16.1399	20.856	2.80341
		31.0541	29.7963	234.132	10100.8		15.892	25.4988	95.5442	932.079				12.7109	19.6008	19.1192	4112.68		15.4228	4.38543	3.87008	577.232			48.7796	64.1072	66.4004	96.1792		5.21512	11.6213	20.4248	6.73483
		33.2769	31.8258	241.927	10151.8		17.0443	24.2779	95.5413	944.061				12.3429	18.0056	19.1192	4189.6		14.4516	3.20855	6.05282	591.229			51.0947	66.5666	69.2064	99.9276		5.08854	12.3969	18.8576	2.44743
		34.0792	31.4093	249.757	10222.7		15.1345	26.6683	99.8113	944.223				9.41943	21.0083	17.8791	4296.23		14.7991	4.45543	4.71917	605.939			52.4323	72.2885	72.749	105.145		9.77309	8.93525	20.8411	5.13222
		36.3105	34.9471	258.521	10296.4		18.9171	22.8417	104.116	943.672				10.4014	20.3727	19.0842	4382.25		18.9969	1.28018	3.90133	611.51			55.8736	76.0457	74.9675	110.884		9.6469	12.9127	22.7798	4.20995
		37.0605	37.7277	266.677	10342.9		15.0439	22.6215	105.057	963.666				8.45069	19.2728	17.3707	4500.46		14.4921	2.15969	6.71498	581.778			57.6757	75.5636	79.1986	111.871		5.33632	15.3812	22.7562	7.86948
		37.8761	38.4855	274.506	10411.7		12.5921	27.7161	109.609	942.736				10.87	18.2248	16.6955	4594.21		13.1123	1.60567	7.70988	592.606			60.359	80.8116	81.0395	117.487		8.0795	12.4669	19.3241	10.7038
		39.3537	40.3405	281.342	10445.5		15.7369	23.6978	107.972	969.233				11.3129	18.5669	18.2381	4674.61		15.72	3.07135	6.02555	606.217			62.0112	85.0776	84.6347	123.27		7.54874	12.5827	19.2549	5.40111
		41.6685	40.5199	292.574	10509.3		16.415	25.1564	113.691	983.758				10.1689	17.9269	16.7304	4740.62		17.2444	3.68202	7.23428	634.611			65.1465	86.3708	88.6377	126.541		9.38651	12.1598	16.7242	11.1445
		41.7691	41.4275	300.041	10548.8		15.7784	26.6947	114.747	969.466				13.4169	17.5368	18.0542	4844.26		14.9694	1.27115	5.68481	637.097			69.6314	90.983	89.8651	128.035		11.5665	15.0015	19.7991	9.45559
		40.2045	45.7288	307.135	10593.3		14.2845	26.8598	120.208	982.671				12.3514	19.2418	16.0595	4912.44		16.0785	1.55121	6.29158	654.527			70.5391	94.4075	91.3429	135.524		11.3384	10.9305	19.4307	11.4982
		42.5715	47.7893	313.987	10637.4		18.7883	31.5802	123.66	982.726				8.15246	18.6589	14.6923	5035.13		13.9155	3.91221	9.2647	597.621			73.5204	98.5948	96.179	140.588		12.7085	12.1551	16.7382	11.7404
		45.7506	47.9558	322.848	10675.3		15.1306	28.748	123.525	987.865				8.0869	18.5272	12.9129	5113.57		15.0873	2.51816	10.0428	616.476			75.5812	100.506	97.9588	142.363		15.7452	15.3503	21.0807	13.3864
		46.5831	50.2622	330.205	10716.8		15.6492	26.9866	122.45	1004.38				9.06423	17.5239	16.792	5182.39		13.1601	2.65192	7.16231	630.606			79.7063	104.198	99.5153	149.365		12.4712	9.92013	19.2209	15.3168
		45.1628	51.0993	338.869	10751.2		18.5057	30.1492	127.15	990.574				12.3868	17.5934	18.874	5278.65		15.9709	3.22232	4.72621	599.901			82.8192	109.542	102.505	154.258		17.1162	15.6104	17.0346	16.9976
		48.7403	53.6732	343.573	10786.9		17.6319	30.0912	132.877	1005.88				9.17821	16.7874	17.1291	5374.45		14.5841	3.8322	6.80484	582.734			82.4643	108.42	103.773	157.442		17.2933	9.97079	16.6558	12.3995
		48.8106	55.0233	356.839	10834.2		20.3043	27.0265	128.271	1008.52				5.94325	18.2907	16.9012	5447.7		17.1208	4.13762	3.85712	591.54			84.5998	112.515	107.973	163.075		15.3413	12.5337	19.562	14.1581
		52.7392	57.8426	363.298	10866.5		19.3213	29.9319	134.789	1008.44				9.39304	20.6618	14.2273	5522.34		13.1109	4.58932	6.06566	588.739			87.1513	114.729	107.205	168.498		15.0088	15.4195	17.0638	15.6583
		51.7082	61.8498	368.984	10881.2		17.6292	28.3777	137.253	1024.22				9.46733	16.6558	18.1372	5608		12.893	1.36573	8.37679	606.817			89.3963	121.831	110.722	173.457		16.2479	8.11268	14.076	13.7637
		54.4269	61.6435	377.069	10921.4		16.6461	29.7328	139.032	1034.05				8.02058	17.2914	16.3316	5660.43		14.2365	2.37674	7.00581	624.119			90.4131	123.454	113.979	172.892		18.0432	12.1783	14.3306	17.3388

## Sheet: Fig5b,c,d,e
	5b	dF
		replicate 1	replicate 2	replicate 3	mean	S.D
	full-sized 10nM	1404.21	1532.99	1046.78	1327.99	251.904
	full-sized 20nM	1286.34	1861.23	1273.47	1473.68	335.689
	full-sized 40nM	3355.5	2825.58	2978.24	3053.11	272.778
	full-sized 50nM	1710.29	1222.74	2582.46	1838.5	688.87
	full-sized 60nM	603.72	539.956	611.467	585.048	39.2422
	5c	dF
		replicate 1	replicate 2	replicate 3	mean	S.D
	split crRNA 10nM	2213.65	3428.9	3336.05	2992.87	676.413
	split crRNA 20nM	2868.9	3160.21	2808.67	2945.92	188.002
	split crRNA 40nM	3260.59	3096.6	3330.17	3229.12	119.923
	split crRNA 80nM	2090.19	2743.78	-88.5468	1581.81	1483.02
	5d	dF
		replicate 1	replicate 2	replicate 3	mean	S.D
	DNA activator 10nM	2216.76	1729.96	1776.11	1907.61	268.726
	DNA activator 20nM	4413.56	4321.26	4037.18	4257.33	196.163
	DNA activator 40nM	1158.93	1059.83	1734.69	1317.82	364.408
	DNA activator 80nM	559.592	305.424	697.725	520.914	198.99
	5e	dF
		replicate 1	replicate 2	replicate 3	mean	S.D
	Cas12 25nM	1087.43	1204.82	1184.16	1158.81	62.6687
	Cas12 50nM	2701.92	2374.48	2340.78	2472.39	199.49
	Cas12 100nM	4413.56	4037.18	4321.26	4257.33	196.163
	Cas12 200nM	886.851	1140.39	1321.23	1116.16	218.201

## Sheet: Fig5f,g
5f	w/o split crRNA		with split crRNA			5g	with split crRNA
dF (Ftarget-Fcontrol)	F intensity	deviation	F intensity	deviation		dF (Ftarget-Fcontrol)		replicate 1	replicate 2	replicate 3	replicate 4	replicate 5	replicate 6	replicate 7	mean	S.D
	0	0	0	0			1fM	619.162	788.203	649.821	658.701	763.911	732.883	845.116	722.542	82.8712
	3.69996	6.04891	18.7995	15.9987			10fM	1114.63	1465.19	1029.68	1120.98	1182.91	1549.06	1378.09	1262.93	199.58
	3.2451	12.8363	35.804	29.0681			100fM	2036.71	1939.77	1942.94	2441.25	2440.41	2485.3	2520.11	2258.07	269.791
	4.75209	16.2028	48.8556	39.9704			1pM	2510.93	2408.13	3230.89	3120.11	2968.75	3318.61	4212.17	3109.94	597.839
	5.2689	18.6614	62.0237	53.3219			10pM	3531.59	3472.06	3779.11	4325.15	4040.86	4125.53	4259.58	3933.41	343.126
	6.23641	24.9908	67.9257	58.7327			100pM	12033.1	8699.01	9808.48	11963.8	13027.2	11845.5	10945.3	11188.9	1488.17
	6.96	25.3957	76.2193	58.5084			1nM	27965	26024.1	26016.7	29476.1	30806.1	30737.6	29016.3	28577.4	2003.55
	8.14927	27.5276	76.4768	61.3402
	9.21693	28.1332	84.8066	63.7388
	9.51718	28.698	87.775	67.1262			w/o split crRNA
	11.7549	30.3823	92.2489	65.9499				replicate 1	replicate 2	replicate 3	replicate 4	replicate 5	replicate 6	replicate 7	mean	S.D
	11.3379	26.625	94.8926	72.2166			100fM	39.6831	56.4656	23.5041	69.7121	64.8166	50.0591	48.154	50.3421	15.6043
	15.314	30.8765	101.945	74.6782			1pM	81.7464	80.8773	84.7443	96.425	124.768	137.409	139.33	106.471	26.4921
	18.1849	34.3078	107.215	79.0834			10pM	874.923	922.982	911.329	885.459	909.591	669.578	760.596	847.78	95.767
	16.8697	33.0677	108.794	83.2907			100pM	9920.29	10609.6	10126	10191.6	8714.99	9159.23	8778.54	9642.9	751.449
	16.6742	33.1505	116.338	82.7505			1nM	31651.3	30990.3	23671.6	31359.5	25596.8	26145.9	24863.7	27754.1	3438.06
	20.4172	34.6767	121.422	86.0582
	20.6052	36.4331	124.662	89.5071
	20.2575	32.8692	131.244	97.933
	18.768	35.6716	134.001	97.7255		5f	with split crRNA
	21.5803	35.3693	140.019	100.551		dF (Ftarget-Fcontrol)		replicate 1	replicate 2	replicate 3	replicate 4	replicate 5	replicate 6	replicate 7	mean	S.D
	22.8711	35.739	143.897	107.186				2510.93	2408.13	3230.89	3120.11	2968.75	3318.61	4212.17	3109.94	597.839
	21.0428	34.2142	149.424	107.533
	23.3523	34.2596	156.165	113.056			w/o split crRNA
	25.267	35.4847	162.584	115.154				replicate 1	replicate 2	replicate 3	replicate 4	replicate 5	replicate 6	replicate 7	mean	S.D
	24.9418	37.8889	170.01	119.186				81.7464	80.8773	84.7443	96.425	124.768	137.409	139.33	106.471	26.4921
	24.5265	36.5707	177.238	121.295
	29.1244	38.2904	186.964	126.725
	29.6282	34.2631	193.679	129.505
	28.5869	35.2181	201.875	131.986
	26.8304	34.1433	209.455	135.608
	32.3414	36.6827	219.761	140.435
	29.0644	33.9091	229.91	142.159
	33.3899	33.3357	240.296	146.926
	30.3724	31.3917	249.767	147.317
	31.1089	34.0123	259.998	153.645
	30.3705	29.9762	272.828	152.239
	34.3257	32.8844	286.387	154.342
	34.7673	32.3271	295.263	161.437
	37.0558	29.0557	312.114	163.388
	32.9462	30.8568	322.494	168.079
	34.1829	29.9492	334.41	169.379
	37.6193	30.9284	353.059	174.96
	36.7177	30.8753	366.079	176.146
	38.121	31.1683	381.594	181.004
	39.1718	27.2078	398.94	184.618
	39.0268	26.4669	413.241	189.315
	38.7018	28.29	429.282	193.153
	43.3167	28.946	447.954	196.312
	43.0327	28.6524	469.018	199.978
	44.7824	25.146	489.63	204.96
	44.2222	27.7856	516.892	214.557
	45.7648	23.5852	538.046	219.258
	46.2742	27.2705	562.599	224.363
	46.2365	26.1447	582.631	227.026
	47.6609	24.9951	608.16	231.402
	46.4787	24.9454	631.516	235.312
	46.9656	25.0271	655.338	240.814
	49.3691	23.2655	678.003	242.21
	50.1675	23.1771	705.303	244.894
	50.7103	21.3742	728.753	252.757
	50.3928	22.9442	759.716	256.328
	55.0245	25.7414	786.032	261.211
	51.5953	21.8336	815.37	262.601
	56.3567	24.0061	841.161	264.149
	55.4361	22.0684	873.067	264.903
	59.2035	23.4017	901.438	272.414
	57.4017	23.3609	932.315	274.672
	58.2473	24.614	962.319	279.394
	58.2041	20.5678	995.545	281.387
	60.9003	23.6537	1031.57	282.582
	59.848	24.9651	1065.83	286.034
	59.222	23.8988	1099.43	291.308
	64.1056	24.3653	1133.56	288.148
	64.3386	23.4241	1171.79	286.865
	66.0375	25.7707	1203.7	290.896
	63.7618	25.1458	1246.73	292.418
	67.0408	25.5797	1279.51	291.675
	67.1949	20.2732	1318.52	294.394
	68.6023	20.8111	1358.43	294.455
	68.0912	21.8704	1398.56	296.707
	70.8911	22.2225	1440.81	297.165
	73.4575	24.7302	1474.26	295.933
	74.4348	27.816	1518.38	299.079
	76.6686	24.2587	1558.81	301.547
	75.3139	24.9188	1602.29	301.637
	75.1355	26.3639	1640.98	302.765
	74.9532	26.1515	1687.76	304.31
	78.0857	23.968	1727.25	306.833
	75.9115	22.6715	1770.29	305.838
	78.6302	23.0694	1816.36	309.548
	78.8556	19.9748	1858.09	309.736
	80.1356	22.859	1903.89	317.597
	84.7206	26.1176	1948.63	317.812
	81.7494	29.6116	1995.42	319.643
	85.9716	27.7631	2038.85	325.513
	85.0586	27.8028	2083.28	330.071
	84.9231	25.9239	2129.6	329.825
	86.4474	24.6414	2173.13	342.098
	86.4447	26.5918	2221.06	344.486
	89.8877	26.6245	2263.89	351.548
	89.348	28.6428	2307.13	359.759
	90.3874	24.5398	2353.49	366.663
	92.4486	26.9396	2398.43	371.394
	87.839	23.3014	2441.65	380.512
	91.8958	25.4072	2490.14	393.369
	93.3013	28.6849	2534.95	402.775
	96.8714	28.4198	2579.12	411.955
	95.111	28.5025	2623.73	422.833
	97.9992	27.8666	2671.74	434.507
	96.2381	27.0172	2718.02	451.39
	100.975	27.0414	2758.92	465.866
	99.4817	27.1444	2805.27	478.294
	103.093	27.1448	2849.82	492.501
	101.565	26.2557	2892.76	512.565
	101.868	26.9621	2937.15	530.018
	104.881	26.4766	2981.55	544.173
	106.503	28.5561	3022.37	562.684
	102.746	27.0274	3065.66	583.836
	106.471	26.4921	3109.94	597.839
	106.173	25.9002	3148.11	619.592
	105.015	27.7304	3189.47	640.027

## Sheet: Fig5h,i
5h, i	miR-19a		let7a		miR21		miR155		miR122				replicate 1	replicate 2	replicate 3	mean	S.D
dF (Ftarget-Fcontrol)	F intensity	deviation	F intensity	deviation	F intensity	deviation	F intensity	deviation	F intensity	deviation		miR-19a	13449.3	12979.8	13455.7	13294.9	272.916
	0	0	0	0	0	0	0	0	0	0		let-7a	19.2169	355.735	940.397	438.45	466.127
	92.106	7.61387	0.17141	2.85544	1.88585	0.7428	10.0141	2.12479	7.81779	5.52806		miR-21	115.234	1897.84	700.29	904.455	908.672
	181.621	11.4872	1.26718	3.49142	1.28541	5.80059	15.6879	3.24577	17.2309	4.46065		miR-155	1509.12	1604.82	1411.54	1508.49	96.6436
	279.326	18.8269	0.92104	3.90543	-0.84083	6.25599	25.0263	4.04697	24.6098	4.69287		miR-122	1485.09	1684.79	1499.88	1556.59	111.272
	380.362	21.0411	3.73086	5.34464	3.5741	7.58322	35.0359	6.40722	35.2721	7.50456
	469.131	23.8081	5.08135	4.61366	-0.20118	8.28622	46.3292	7.50006	42.9055	6.75697
	560.645	21.9993	8.97978	7.23881	-0.07411	10.0674	49.9251	6.30461	50.4248	7.49946
	646.499	21.0321	8.2382	9.40822	2.061	10.015	50.2799	5.75442	54.274	6.61946
	730.665	17.5627	19.5853	16.629	7.87953	11.9518	69.4263	5.453	67.1991	3.9919
	814.304	19.2888	17.5768	17.3654	9.18617	12.8938	68.997	4.45506	69.6457	4.89076
	911.593	19.067	22.6287	19.1054	13.9697	11.6127	76.1959	4.1802	75.3412	3.74774
	1000.05	16.9313	20.5453	18.9628	15.4727	15.2663	77.0855	5.60556	75.8449	5.14819
	1096.09	15.3737	24.4736	21.6257	21.6768	15.3708	78.8659	6.06589	78.0414	5.18778
	1181.31	17.3884	26.3938	18.9935	19.844	19.6697	86.0338	6.54213	83.3944	5.40247
	1275.07	15.58	27.0733	20.8547	22.5847	17.0572	86.0251	3.75427	84.8809	5.75722
	1366.78	15.8227	27.2756	21.7393	27.3677	19.5594	93.4481	5.51053	93.0315	4.36303
	1453.61	18.9248	29.8132	22.7238	25.3244	20.5683	95.4995	7.30116	91.7863	3.47529
	1549.34	19.2722	32.7119	22.4786	34.5623	19.2724	101.182	4.67212	99.3802	2.82241
	1645.87	19.1684	33.5051	22.4685	40.1654	22.6027	107.763	6.42873	109.999	6.08585
	1732.23	19.3046	35.7807	23.0322	44.6201	22.222	106.851	6.16013	111.643	4.65787
	1821.93	21.2703	33.2335	24.0182	45.5102	25.2154	109.889	8.34356	116.685	3.81289
	1916.19	24.6394	38.8632	25.3142	53.4719	25.0671	120.267	4.11136	126.935	4.81242
	2014.31	26.4297	44.3694	26.1223	57.9132	30.5896	127.536	4.24462	138.698	4.41006
	2102.57	27.6627	46.1714	27.3641	65.0382	31.1964	134.248	4.69866	141.938	8.03516
	2204.07	29.1188	47.3294	29.6646	75.3366	32.9028	139.707	5.52706	153.049	7.68781
	2298.68	28.8889	48.6488	29.2276	81.0141	34.4428	148.774	4.80826	162.843	6.97143
	2396.83	30.7737	52.4277	29.8022	84.1179	37.6184	154.035	3.40442	172.458	10.1882
	2487.94	34.1416	57.0714	31.0189	90.7431	38.028	165.206	3.38893	182.708	9.90953
	2591.93	35.3003	59.8899	32.2127	101.195	41.9432	178.284	4.11314	197.365	9.23485
	2690.22	36.2476	60.6397	33.175	109.376	46.1982	181.441	3.47173	206.033	11.4254
	2784.53	36.5717	64.3225	33.5444	121.433	46.6326	196.172	3.73495	221.952	12.9502
	2882.63	36.1829	71.0921	35.7056	125.34	51.8529	206.213	0.9262	237.727	16.3999
	2983.31	40.7794	68.0012	35.6847	134.827	52.5485	214.771	3.20922	244.058	15.5945
	3093.51	40.6869	79.1547	38.3401	150.138	56.5552	228.547	3.4881	262.976	15.9982
	3188.38	40.6238	75.1609	36.9416	152.922	62.982	233.452	4.80579	276.077	21.7959
	3299.99	42.6864	82.728	41.1582	162.374	65.2788	249.153	6.00862	294.254	18.4577
	3408.08	46.2444	87.5422	42.1889	180.095	68.1333	264.383	6.93279	309.985	21.8053
	3514.09	44.8848	91.2074	42.8692	184.975	72.6582	275.393	7.64228	325.558	23.327
	3615.2	47.553	89.8613	47.5136	193.739	74.6441	287.086	8.49227	338.619	24.3029
	3730.96	50.4672	97.4155	44.8261	210.185	75.9882	304.671	11.2305	359.734	24.6351
	3839.32	50.8315	102.786	46.3911	220.115	80.5929	319.547	9.70368	376.57	27.5239
	3947.12	50.3988	105.101	51.0072	228.797	85.0089	327.163	10.1713	393.984	29.2047
	4061.99	55.0915	110.687	52.2538	240.989	89.2767	346.444	12.8252	410.346	29.8972
	4177.22	57.8253	109.806	54.6391	251.893	91.5936	357.415	14.336	424.736	29.2109
	4298.85	58.6172	117.333	58.6898	260.855	98.3262	372.606	15.666	443.746	28.9766
	4415.31	57.6223	114.966	58.1124	271.421	102.612	386.667	16.8451	459.052	33.2368
	4530.16	60.296	123.989	56.1345	290.234	107.209	397.908	19.6177	477.856	34.0074
	4652.16	64.0024	123.2	58.8379	303.317	111.057	416.962	21.1523	494.661	35.7872
	4775.53	66.2413	129.167	62.1458	306.868	113.765	434.833	22.638	510.278	36.2853
	4894.56	68.8701	134.556	62.7197	320.53	117.579	446.443	21.017	525.966	37.6979
	5025.2	70.4909	141.219	66.2111	332.972	124.417	456.917	24.8326	539.723	37.6179
	5147.7	71.9174	139.904	67.0182	340.601	126.418	473.187	25.4885	554.889	38.6016
	5273.07	74.4736	141.04	68.1874	352.097	130.228	481.078	27.0124	568.677	40.8882
	5404.11	78.0073	148.107	70.9326	365.644	134.279	500.203	25.0097	583.834	39.2175
	5528.44	81.3006	152.535	72.027	375.812	137.597	515.457	28.4618	599.582	40.0322
	5659.94	80.1017	153.763	74.4007	383.282	139.901	531.152	30.3553	608.483	41.8622
	5785.04	84.1479	158.007	77.0168	394.05	144.27	540.004	30.8201	623.083	40.7347
	5919.18	87.1163	158.677	78.2475	403.235	150.591	554.542	30.6038	637.191	41.376
	6048.51	87.5327	162.619	80.7828	410.653	150.513	567.901	30.6805	650.287	40.8504
	6176.05	89.9992	165.447	80.1668	422.631	157.22	575.517	34.6933	660.835	41.6054
	6301.93	95.0335	164.491	83.7467	420.851	162.443	583.601	34.1432	668.745	40.6748
	6444.91	96.918	165.43	85.4237	425.617	165.045	600.889	36.1189	682.744	41.6198
	6580.57	96.3655	170.437	88.157	437.801	168.418	607.908	36.9893	690.732	44.6172
	6710.41	103.321	175.724	91.3803	448.004	173.846	627.813	36.1119	704.153	42.5875
	6841.36	101.821	173.562	86.5409	456.207	173.425	636.897	41.5508	715.083	45.6847
	6971.98	108.189	178.412	93.8278	457.821	177.549	649.09	40.8983	722.129	40.9939
	7100.58	108.654	178.188	95.644	469.667	178.578	657.315	43.0722	738.205	44.074
	7230.96	112.93	180.494	96.6928	471.381	183.275	663.444	42.2278	743.962	41.334
	7370.5	113.615	181.923	100.639	480.912	187.516	681.762	42.0988	757.909	41.9496
	7490.33	120.799	183.852	98.6045	489.251	186.766	690.719	41.9283	762.157	39.3329
	7635.22	118.38	181.559	101.4	494.666	192.753	699.422	44.6957	777.37	41.2639
	7760.07	124.588	190.88	105.858	501.119	195.781	722.325	42.791	785.214	41.0776
	7892.38	123.011	189.855	106.276	502.475	199.101	719.274	42.463	796.772	40.2002
	8030.37	129.097	193.783	109.294	508.591	203.782	731.59	45.5383	807.224	37.8712
	8164.42	130.836	194.243	110.504	513.624	206.952	745.028	46.9691	815.382	39.3856
	8292.06	131.294	195.835	114.705	522.59	208.532	756.682	43.9072	830.342	39.6393
	8434.77	137.09	205.199	116.903	523.125	211.596	774.074	42.9629	836.213	38.7191
	8554.57	141.503	208.462	120.215	539.18	214.45	777.669	40.0904	847.761	37.8992
	8689.75	142.456	204.151	119.13	547.124	218.859	796.249	47.1517	859.599	40.5896
	8808.49	147.41	210.938	122.953	547.115	219.175	803.348	46.2728	869.503	36.1246
	8949.3	148.96	210.956	126.867	543.52	223.395	811.344	47.2487	877.714	39.6155
	9086.14	150.111	217.892	127.76	562.583	227.384	834.135	47.5915	895.068	39.7352
	9216.84	154.02	219.006	131.27	563.184	230.616	847.985	45.4835	909.387	35.5599
	9333.3	161.598	227.639	134.239	569.48	235.859	856.153	48.3397	923.685	34.6986
	9475.35	157.977	233.343	136.675	583.216	238.173	877.969	46.0474	936.421	36.0513
	9599.96	164.157	238.315	139.997	590.538	237.376	887.224	43.8857	949.311	33.6193
	9735.17	166.832	243.001	145.021	603.774	250.452	904.559	48.5215	964.348	35.6847
	9857.41	173.004	245.588	147.435	612.104	247.591	922.724	45.5181	976.064	33.2068
	9997.1	171.679	247.578	147.147	615.621	255.122	942.169	49.9364	988.09	34.858
	10118.6	176.493	251.897	151.127	619.395	263.937	952.888	51.055	1010.69	33.7204
	10255.9	178.408	264.602	159.799	641.685	263.537	972.153	48.5384	1026.77	34.5454
	10376.9	178.289	260.845	162.514	639.252	266.046	990.532	47.7204	1044.73	32.1204
	10500.8	180.226	273.354	167.057	647.727	275.181	1011.38	44.7095	1064.48	32.8433
	10635.3	183.968	281.14	171.406	666.566	277.414	1028.74	43.3739	1083.18	33.0992
	10761.8	189.651	287.726	176.408	673.902	281.947	1052.75	40.1012	1105.61	29.5894
	10882.2	191.31	294.127	183.503	687.212	289.259	1070.05	41.7843	1120.29	30.2982
	11011	194.354	301.233	185.507	685.458	295.533	1096.08	42.4958	1145.86	30.3023
	11135.1	197.145	311.69	193.781	711.554	295.65	1121.19	39.354	1165.31	29.8188
	11248.5	196.174	315.153	194.379	716.266	305	1141.55	41.8625	1184.11	26.5202
	11365.6	198.489	324.444	200.728	726.969	309.868	1165.71	42.3988	1205.76	30.7304
	11488.6	199.846	333.511	205.954	743.432	316.482	1187.25	36.2873	1226.93	30.1434
	11595.8	201.991	343.56	210.985	753.372	316.687	1205.88	41.3595	1247.88	30.8574
	11711.3	202.255	345.406	212.752	757.497	324.344	1227.99	39.2248	1269.79	30.3028
	11807.1	210.285	358.309	220.524	780.199	326.308	1240.54	38.3385	1288.95	30.1659
	11928.9	207.472	359.668	228.527	790.778	331.858	1277.44	35.4817	1315.21	30.13
	12020.3	209.633	372.908	233.437	801.647	336.769	1283.38	35.6195	1332.9	31.0745
	12130.7	215.105	381.611	235.065	811.305	343.68	1314.31	37.371	1358.46	33.2611
	12243.7	206.953	388.968	241.301	822.902	347.311	1342.34	30.8305	1378.78	32.8887
	12335.1	209.81	396.119	246.22	827.339	350.521	1349.81	32.8398	1395.48	33.3481
	12438.3	210.593	399.109	244.738	832.487	353.423	1371.3	35.5038	1409.87	36.1221
	12529.2	209.933	404.397	251.393	849.134	357.908	1388.3	36.9845	1433.53	35.4848
	12621	213.458	403.029	253.614	853.672	363.901	1407.53	35.0249	1448.59	34.6658
	12718.2	210.099	412.214	259.391	854.478	368.315	1419.89	35.3226	1460.15	38.9024
	12797.3	213.626	415.042	262.866	865.759	371.268	1431.87	38.1363	1479.7	37.3528
	12890.3	216.798	418.778	265.745	875.387	374.611	1455.06	34.5364	1494.27	37.7495
	12974.7	217.057	429.418	269.872	875.65	380.805	1465.75	34.5413	1512.09	35.1484
	13054.1	219.668	421.724	269.566	873.577	378.096	1473.2	35.5282	1513.9	41.012
	13140.9	215.422	429.422	274.435	891.626	382.022	1491.13	35.5853	1536.27	42.0705
	13227.6	213.329	433.982	274.743	889.653	388.002	1500.81	35.8173	1544.37	41.6852
	13294.9	215.14	438.45	279.337	904.455	387.069	1508.49	39.4546	1556.59	45.4267

## Sheet: Fig6b,6c,6d
		Asymmetric CRISPR assay						RT-PCR
		replicate 1	replicate 2	replicate 3	mean	S.D		replicate 1	replicate 2	replicate 3	mean	S.D
Patients samples	1	25.5171	98.8289	60.084	61.4766	36.6758		49.0409	48.006	29.6004	42.2158	10.9375
	2	20.6277	17.9633	57.9102	32.1671	22.334		50.7553	53.0089	51.1065	51.6236	1.2125
	3	58.7264	91.241	228.134	126.034	89.9034		148.5	130.328	120.137	132.988	14.3671
	4	246.674	100.103	78.8776	141.885	91.3686		90.2543	117.182	100.957	102.798	13.5581
	5	9.45949	11.3789	13.5059	11.4481	2.0241		4.79881	5.23437	6.30568	5.44629	0.775463
	6	7.6839	35.0608	64.0707	35.6052	28.1974		33.1584	33.5959	24.3095	30.3546	5.23976
	7	12.1868	23.1509	12.3931	15.9103	6.27141		20.6141	26.6234	26.2462	24.4946	3.3659
	8	11.9474	8.57253	11.735	10.7516	1.89014		12.5963	12.8289	8.30248	11.2426	2.54884
	9	45.5468	41.004	97.1138	61.2216	31.1665		47.5446	41.5302	38.2546	42.4431	4.71176
	10	267.971	87.9303	70.3546	142.085	109.374		110.116	113.267	125.7	116.361	8.23972
Healthy donor samples	1	0.48243	2.70293	5.01784	2.7344	2.26787		4.39454	6.31461	4.76475	5.15797	1.01864
	2	4.2001	8.208	0.639553	4.34922	3.78643		1.13404	0.991192	1.0627	1.06264	0.071422
	3	0.28694	1.84166	3.39052	1.83971	1.55179		4.39662	4.1937	2.96869	3.85301	0.77253
	4	6.64304	1.14931	6.35939	4.71724	3.09318		0.873527	1.00794	0.939122	0.940196	0.0672136
	5	0.748703	2.42469	8.68635	3.95325	4.18377		3.12988	2.16463	2.6478	2.64744	0.482623

## Sheet: supplementary 3b,c
w/o split crRNA		replicate 1	replicate 2	replicate 3	mean	S.D	P-value
	Control	91.3738	83.7577	80.5761	85.2358	5.54853
	10fM	67.2778	91.1627	71.9992	76.8132	12.6492	0.368425
	100fM	85.2701	96.3719	86.2307	89.2909	6.15111	0.444271
	1pM	105.683	86.8096	99.7256	97.4062	9.6483	0.15455
	10pM	738.223	800.226	773.763	770.737	31.1123	0.000707722
	100pM	5514.54	6611.75	6528.86	6218.38	610.959
	1nM	13596.5	15672.3	15118	14795.6	1074.83
with split crRNA
		replicate 1	replicate 2	replicate 3	mean	S.D	P-value
	Control	2076.52	1707.88	1854.92	1879.78	185.571
	10fM	1935.79	1989.74	2176.6	2034.04	126.374	0.299808
	100fM	2725.84	2459.27	2750.65	2645.25	161.54	0.00573443
	1pM	2959.51	2871.89	3036.87	2956.09	82.5427
	10pM	3577.29	3459.77	3600.94	3546	75.6089
	100pM	8035.63	7065.86	6967.85	7356.45	590.226
	1nM	11918.7	13427.6	13979.5	13108.6	1066.78

## Sheet: supplementary 4
		replicate 1	replicate 2	replicate 3	mean	S.D
	Cas12a/crRNA	968.819	997.521	915.064	960.468	41.8577
	Cas12a/crRNA + split crRNA handle	799.253	868.332	806.763	824.783	37.9011
	Cas12a/crRNA + split crRNA spacer	918.472	920.72	827.965	889.052	52.9152
	Cas12a/crRNA + split crRNA handle and spacer	2231.24	1461.11	1677.44	1789.93	397.199

## Sheet: supplementary 5
crRNA13	mean	Control	activator	Target	Mix	s.d	Control	activator	Target	Mix	crRNA12	mean	Control	activator	Target	Mix	s.d	Control	activator	Target	Mix	crRNA11	mean	Control	activator	Target	Mix	s.d	Control	activator	Target	Mix	crRNA10	mean	Control	activator	Target	Mix	s.d	Control	activator	Target	Mix	crRNA9	mean	Control	activator	Target	Mix
		0	0	0	0		0	0	0	0			0	0	0	0		0	0	0	0			0	0	0	0		0	0	0	0			0	0	0	0		0	0	0	0			0	0	0	0
		-17.0683	-21.7505	-22.5442	1279.02		5.9229	0.924938	5.20928	349.433			-20.2243	-17.3048	-18.3921	2351.2		5.09633	2.44911	8.38645	335.734			-16.6254	-14.4156	-17.897	417.94		4.26348	5.66247	7.38862	11.0074			-20.251	-19.0584	-19.9967	-4.38361		0.63909	1.49267	4.89378	8.53174			-20.6067	-18.6066	-14.4863	-15.1346
		-28.5683	-31.076	-33.137	2537.29		4.25271	4.22041	10.4608	643.1			-24.6834	-24.1796	-27.2617	4712.45		7.66312	4.0958	3.31548	622.188			-22.3905	-22.9081	-25.0389	873.703		1.84828	5.09143	8.41263	23.3685			-29.7612	-27.4676	-28.5725	6.09911		4.33487	3.2549	4.24783	12.3403			-24.9683	-23.2585	-25.2319	-21.6755
		-30.4317	-34.7413	-38.8412	3646.49		6.04731	4.72043	14.7259	797.479			-33.3383	-29.0678	-27.3939	6570.92		7.64805	2.67209	6.08536	804.865			-28.9189	-26.1349	-29.726	1310.17		0.907188	3.23123	7.845	28.1619			-32.0274	-31.9398	-35.9952	21.0144		3.35004	1.18825	7.70283	15.7499			-30.0455	-28.2219	-28.1393	-23.4296
		-32.9087	-33.8906	-41.2915	4638.73		10.0085	3.31385	13.1267	853.759			-36.6086	-33.1939	-30.296	8066.75		4.6173	4.339	2.97745	905.977			-29.0417	-25.9725	-28.5423	1760.63		4.32299	5.93191	8.26823	39.0809			-31.5935	-31.8917	-34.2987	43.8436		7.07475	6.6221	10.381	18.2144			-31.383	-27.1741	-30.5942	-21.6931
		-35.2852	-36.7713	-41.9144	5549.94		13.6421	5.5784	10.7239	823.512			-38.4196	-37.8849	-34.9693	9266.64		6.52132	6.10333	9.15869	970.177			-27.5338	-25.2316	-27.8978	2215.61		5.80404	2.7869	8.69758	44.4909			-30.0548	-34.2329	-30.4269	68.0188		6.3702	5.30294	8.35222	21.4245			-31.9308	-26.0909	-28.5774	-15.2091
		-34.9038	-36.8986	-40.0114	6353.84		13.1496	3.16528	7.74914	711.342			-39.5286	-35.2809	-35.4955	10262		8.51414	9.79293	9.9341	1003.76			-28.4367	-24.0131	-28.4635	2671.49		2.85	4.76687	8.19695	46.032			-29.5287	-31.6285	-32.6195	93.3382		0.332707	3.06495	5.24152	25.4662			-31.7465	-26.1919	-29.2965	-12.1136
		-35.3686	-30.5453	-36.2629	7066.07		11.814	2.02327	3.09001	553.398			-42.7553	-36.763	-36.7493	11078.9		8.28016	12.2888	16.018	1005.97			-27.6256	-25.2626	-23.4606	3123.77		1.84624	8.82936	9.06541	52.8531			-28.612	-31.3174	-31.1157	123.879		4.09322	3.8444	8.65507	26.282			-27.6958	-27.4631	-22.1718	-7.67651
		-33.6061	-27.3714	-31.8214	7698.22		13.3082	8.93395	9.71278	356.268			-42.5666	-38.5075	-37.9067	11758.9		9.49287	13.5432	15.9427	997.698			-31.6811	-25.8676	-25.7623	3572.94		2.60116	7.69243	7.40333	63.196			-26.0476	-27.525	-31.0147	154.864		6.99066	10.294	7.72414	26.3194			-27.2791	-22.369	-23.5875	-5.58953
		-35.25	-26.0819	-29.1775	8265.21		12.8117	10.3078	7.69407	257.935			-43.0666	-39.3226	-40.6382	12304.7		8.17948	13.8461	18.4694	974.414			-29.6289	-24.2407	-25.2009	4031.67		3.94124	9.57518	10.8434	72.4441			-24.4249	-23.8065	-25.9066	181.95		8.45472	14.374	8.08467	35.5449			-23.5394	-23.2363	-23.4866	1.48242
		-33.0972	-27.2	-26.6	8733.63		15.3795	12.0626	13.8312	352.44			-44.4082	-38.3715	-39.3754	12716.5		12.8157	14.3151	20.1912	960.747			-30.5761	-24.609	-22.1756	4462.85		5.76331	10.3155	6.52654	86.2965			-26.8935	-22.0266	-22.7151	213.289		6.72359	14.6657	10.4091	37.6291			-22.921	-23.4078	-22.014	5.7133
		-34.2678	-23.0392	-26.7705	9118.94		13.8293	11.0753	14.6349	521.574			-43.724	-38.135	-36.7322	13026		12.5848	15.8562	17.6544	922.975			-31.5933	-22.0792	-24.5827	4874.75		5.99138	9.37546	10.536	99.8895			-28.5242	-22.3291	-21.8952	239.937		7.04172	17.405	11.1701	42.1908			-25.0472	-23.754	-17.2701	6.11216
		-36.6487	-22.9565	-27.4772	9449.27		13.7027	11.6154	16.2821	708.522			-46.0391	-41.8138	-41.103	13267.6		10.0466	14.716	22.2686	878.776			-30.6249	-23.4823	-22.632	5278.3		7.37413	9.36581	11.6054	112.157			-29.0242	-22.5706	-23.7061	269.412		4.51791	17.8635	13.5745	43.6848			-25.0914	-21.0889	-18.4017	12.7278
		-36.3594	-21.2114	-20.6373	9732.01		14.733	12.7866	16.182	902.663			-43.6146	-37.3193	-41.0635	13465.4		9.68281	10.8232	17.6421	835.549			-32.9793	-23.6444	-24.4119	5681.83		3.85269	10.6547	12.3759	122.142			-24.9556	-21.6891	-21.8907	302.163		6.34151	16.7604	16.1132	47.2879			-26.3495	-24.3419	-19.2652	15.1217
		-33.4265	-23.3683	-24.9163	9959.64		16.8669	13.757	7.32545	1053.53			-43.1453	-38.9901	-40.0247	13612.8		10.0875	12.687	22.7196	782.814			-34.4957	-25.4421	-24.079	6066.11		7.03884	11.1003	8.83573	131.863			-25.3855	-20.8211	-22.8907	329.841		6.23156	19.4361	12.0245	48.3587			-24.8806	-22.899	-16.8404	20.6939
		-29.9362	-19.7995	-24.2803	10167.5		17.2811	9.38578	9.94031	1209.3			-44.6535	-37.8938	-41.0239	13724.2		11.6967	14.0835	21.9639	732.825			-31.953	-21.5049	-24.1447	6446.86		5.37279	10.0241	11.4468	124.998			-24.3859	-18.7382	-23.3375	359.427		9.39009	19.211	11.5804	50.4708			-25.144	-21.22	-17.4238	24.1843
		-30.8524	-18.4927	-26.907	10322.2		18.1861	9.73467	13.0278	1348.26			-45.0087	-37.2753	-38.5118	13798.6		11.5653	14.9651	26.336	685.578			-31.7251	-24.0786	-21.6189	6805.86		3.58635	11.2996	9.59472	129.812			-26.0342	-20.378	-23.2585	393.05		8.69763	15.5582	11.3789	52.0794			-24.8241	-22.8684	-16.1916	29.5199
		-31.4926	-18.1508	-24.039	10441.3		20.0769	9.94477	7.81079	1463.99			-43.4176	-36.8682	-39.1127	13863.9		11.3178	13.5559	25.56	641.602			-33.2551	-18.1551	-19.2605	7128.5		7.38083	8.89984	9.29836	122.684			-22.5352	-19.6939	-23.1972	423.008		6.37399	18.5501	10.9684	52.8009			-26.9765	-22.4388	-16.1522	34.0882
		-31.1507	-17.1688	-24.4122	10564.9		15.0268	12.7922	15.0282	1567.14			-39.8836	-34.6714	-39.0863	13904.5		13.2688	12.4249	21.4932	616.64			-26.4067	-19.5493	-19.002	7460.79		3.50678	11.2799	7.73548	119.398			-26.6307	-18.0368	-21.6365	456.785		8.06009	18.4043	10.3474	57.2613			-26.7443	-19.4793	-15.7752	34.7193
		-28.8005	-17.2962	-24.9604	10655.9		15.5432	11.0911	7.2822	1642.5			-41.9135	-38.1783	-35.9558	13937.1		12.8873	9.48178	21.4302	595.024			-30.0061	-19.0762	-18.875	7774.44		6.55418	9.60438	8.02241	120.989			-22.5095	-16.2785	-21.4789	487.107		7.99006	19.2826	10.5846	58.6853			-23.263	-19.9571	-17.016	44.3784
		-28.305	-14.3409	-23.2589	10737.8		16.4198	13.3971	10.1028	1729.41			-42.0758	-35.8815	-36.7715	13961.2		11.8606	11.7971	21.3236	556.345			-28.384	-19.0408	-17.1166	8084.63		4.78377	13.4676	10.0873	113.183			-26.0212	-15.8757	-24.2189	516.556		4.39504	15.8482	11.4385	59.6816			-19.9046	-18.6643	-15.0867	47.3553
		-29.3922	-11.9467	-24.0172	10816.6		19.0521	8.83384	7.81163	1786.68			-40.1115	-33.6716	-37.4728	13980.8		12.6468	11.3179	24.2929	551.318			-27.7567	-20.5617	-16.6167	8371.02		5.62293	12.9566	9.34904	101.356			-22.794	-15.8358	-21.9653	549.264		9.90428	13.8668	13.2761	58.41			-21.2946	-17.6426	-15.538	53.5857
		-27.4325	-11.7541	-23.9687	10872.9		17.5761	10.2746	7.58969	1848.11			-40.7997	-33.1014	-35.6927	13994		12.2483	10.9996	24.0134	525.929			-25.3239	-16.5679	-18.1687	8656.1		5.00409	10.8785	11.8976	100.682			-23.0045	-17.3002	-17.778	583.922		5.7815	16.5066	15.2486	62.7421			-22.5963	-18.0983	-14.67	62.4729
		-27.1345	-9.69802	-22.5092	10934.2		18.9151	9.74492	6.8601	1871.63			-34.4033	-31.7561	-34.8509	13988.2		12.1874	10.1609	25.4332	507.937			-24.9863	-15.1783	-14.9681	8925.72		5.70228	9.40983	12.6405	94.8894			-21.4177	-12.6268	-19.1201	617.076		8.25491	14.0724	10.2192	68.3337			-21.6586	-17.1162	-15.2352	65.5107
		-24.2582	-9.12361	-20.7383	10974.8		20.2558	10.8404	4.75647	1914.15			-36.4289	-31.8874	-35.6972	14004.3		14.7383	11.7263	25.9351	502.285			-25.0083	-13.2846	-11.2764	9169.98		3.51567	12.3263	10.2512	90.0275			-17.4101	-13.1922	-21.0931	648.152		4.26294	15.3439	8.89364	66.9865			-19.3831	-14.214	-11.5357	70.18
		-24.3113	-7.78638	-21.8385	11028.9		16.1763	8.0295	8.53548	1943.43			-34.7012	-30.0634	-31.9271	14011		12.1984	12.8092	23.8958	503.105			-21.2726	-14.5472	-14.0038	9403.34		6.54707	11.7878	8.73544	90.8651			-19.0852	-13.8544	-18.5327	682.437		4.16913	18.4532	12.8011	67.3445			-18.3882	-13.8148	-14.416	76.7523
		-24.2979	-4.25272	-19.7383	11076.8		17.4351	9.66716	2.36084	1975.27			-32.0313	-27.1827	-30.9884	14005.4		14.5573	10.6782	23.8661	483.612			-22.1631	-15.1039	-10.6144	9626.06		7.26028	11.8193	8.73256	94.374			-17.0726	-10.8508	-18.2694	708.976		3.79298	12.2903	12.2842	69.3996			-17.6554	-14.4372	-13.9689	82.5657
		-22.5443	-3.18313	-22.8338	11100.8		18.2727	7.00435	6.04499	1989.07			-32.071	-26.5117	-29.8134	14008.1		12.8894	7.04547	23.0603	478.452			-22.4302	-12.9378	-12.5833	9814.65		4.50518	10.5506	10.4066	95.0074			-14.5519	-11.5306	-14.4769	743.756		4.48537	15.8558	12.2926	73.0747			-19.4617	-11.5656	-8.2033	88.3179
		-22.9388	-3.05549	-22.0358	11125.3		17.5319	6.54579	5.84566	1997.25			-34.6002	-24.0039	-30.3396	14000.2		12.2976	8.72423	25.211	475.287			-20.4486	-9.75033	-11.9696	10015.2		4.56913	8.01549	10.4909	82.194			-16.1653	-10.4304	-15.069	774.793		7.43028	14.3477	11.6295	77.3498			-17.9713	-11.0485	-10.4174	91.5537
		-20.5799	-0.254427	-19.1594	11153.7		20.3489	5.1575	5.8648	1997.43			-29.5938	-27.5555	-27.9017	14016		12.2003	11.3069	24.4453	469.087			-20.3212	-10.7192	-10.7286	10196.7		4.15255	10.8995	9.84001	75.1949			-13.7098	-10.0794	-16.8838	802.576		2.89546	14.7416	11.7464	75.1996			-17.0898	-12.3768	-8.24288	99.4632
		-19.5016	3.03438	-17.3354	11156.2		17.7383	7.99075	4.91958	2035.84			-29.7779	-23.8203	-28.0114	14018.7		14.1536	10.6677	22.6298	466.501			-20.8124	-9.04019	-6.74735	10382.3		3.04166	12.9127	9.47872	78.5954			-13.0127	-10.0091	-14.2751	837.269		8.23138	14.6118	11.5132	76.9264			-13.3983	-10.7281	-9.05353	103.755
		-19.6904	3.32777	-17.1913	11193.9		14.6279	8.98516	2.47367	2021.2			-28.4057	-22.6801	-29.0723	14018.6		14.5686	9.22252	28.9306	461.388			-18.515	-6.06771	-8.19899	10555		0.10862	12.3192	9.55124	84.4212			-13.7582	-8.6504	-13.9641	870.924		6.86288	16.407	13.0793	77.1038			-12.2187	-12.9771	-6.63821	113.532
		-15.1127	2.95519	-16.5162	11194		19.1537	9.60761	1.58217	2041.78			-30.738	-19.6816	-27.4287	14010.3		11.8245	11.2703	23.9904	461.776			-17.9146	-7.54982	-6.06771	10707.5		4.08627	12.5589	10.9794	70.8124			-11.3817	-8.04963	-13.2143	898.404		5.90862	14.7361	9.60398	78.078			-12.9382	-6.7604	-7.7911	115.886
		-15.3932	4.41952	-14.087	11220.5		20.7327	5.12314	2.06117	2028.31			-26.3622	-20.282	-24.4911	14018.9		11.9545	8.08179	24.2159	459.2			-18.892	-4.02002	-4.31866	10852.4		7.56305	9.74363	9.29893	79.5142			-12.136	-8.7902	-12.8064	931.252		3.07056	14.9475	11.9951	82.2601			-14.867	-7.85664	-3.85846	121.472
		-17.1212	5.66034	-13.7232	11250.3		18.3469	4.84055	3.67239	2026.76			-26.4676	-18.388	-23.9649	14019.6		10.4871	10.2895	22.3458	460.988			-17.5726	-6.07191	-4.33599	11002.8		1.85001	9.89237	10.4766	76.1823			-10.2987	-5.64669	-11.8374	958.869		9.11581	13.2665	15.3704	81.3828			-13.1133	-7.50098	-6.46718	127.974
		-14.8934	7.56767	-13.1397	11256.5		18.2754	4.61037	2.15678	2030.15			-26.121	-18.4886	-21.2772	14031		12.9695	8.83938	26.1791	460.518			-16.9805	-3.4679	-4.89779	11120.6		2.30334	11.3877	10.2206	90.0774			-8.56698	-4.93659	-11.4165	993.146		4.87863	17.0412	12.9754	84.851			-11.4253	-5.93589	-3.98114	134.082
		-12.3069	11.5003	-13.0963	11276.7		17.9851	7.95936	2.03446	2033.08			-23.3942	-16.5553	-19.6331	14017.6		10.5045	6.99306	25.6693	448.956			-16.1434	-2.70938	-3.50742	11270.2		3.03801	9.73584	8.70003	72.5315			-8.23839	-2.52545	-10.4128	1023.15		7.32222	15.773	10.1458	84.9607			-13.9336	-3.85828	-1.72351	141.166
		-14.9593	10.4039	-11.807	11281.9		20.0259	3.31788	1.96818	2035.61			-22.5923	-19.8083	-18.5419	14021.5		13.3345	10.4196	25.8965	451.346			-16.3713	-4.0689	-3.14826	11385.7		1.53431	9.54368	9.39394	84.4503			-6.81364	-5.49797	-10.4086	1051.42		6.67159	17.3073	10.0018	89.1289			-10.0884	-4.21313	-3.99861	146.52
		-10.2415	13.5255	-11.2112	11294.7		19.9997	4.20806	1.96631	2028.05			-22.8593	-14.7225	-20.295	14027.6		13.2844	12.2913	23.4448	454.47			-12.456	-2.32774	-2.17016	11511.7		1.08741	7.21513	12.1274	77.4638			-9.0229	-4.33594	-7.7078	1085.05		3.97155	17.3731	8.38229	90.0727			-10.9567	-6.94474	-5.05547	152.368
		-10.4876	15.3891	-9.52722	11300.3		20.3102	8.25855	4.83467	2020.47			-20.483	-11.4301	-18.3442	14031.3		14.8919	9.97795	24.542	449.843			-7.80415	0.0615499	-0.701916	11616.8		6.36837	10.2804	10.7103	89.675			-5.74796	-0.464541	-7.14676	1115.95		3.96624	14.4524	12.7283	91.9342			-10.1103	-4.15179	-1.68853	158.323
		-12.0396	17.0859	-10.2945	11302.6		18.3447	3.11226	3.53985	2019.73			-20.093	-13.355	-18.796	14032		12.522	6.99386	25.3883	450.012			-13.1793	0.135935	-0.79804	11725.7		5.76516	7.45319	8.77707	74.536			-5.24412	-0.924864	-7.11126	1147.85		6.54025	14.7924	9.72421	94.6027			-10.4608	-1.11791	1.32372	164.334
		-10.1235	23.2415	-11.6618	11327.7		22.1235	7.89719	2.95127	2022.26			-18.247	-8.76864	-17.2084	14031.2		10.6844	8.51102	24.4547	449.218			-9.50096	2.14831	-0.596424	11832.2		5.73527	10.5334	12.2165	70.937			-5.34448	-2.27971	-4.94529	1177.49		4.62353	13.1481	12.1153	94.1829			-8.72464	-1.30636	2.93773	167.621
		-10.623	22.7415	-12.9338	11320.6		20.724	5.53908	5.47509	2024.3			-19.0978	-12.39	-17.5242	14033.1		12.6683	8.17696	25.9184	449.148			-12.7189	1.92498	1.93759	11913.7		1.88519	10.3884	7.97468	76.1981			-2.62239	-0.420415	-4.48928	1203.3		5.62829	13.3181	9.65176	97.7386			-9.28582	-5.80056	0.0479149	174.444
		-11.1274	23.2198	-9.00553	11331.2		18.3108	3.91778	6.13706	2023.81			-17.6595	-6.72099	-16.7	14040.4		13.9778	8.30198	26.8205	450.575			-9.75094	0.136455	2.57817	12015.4		4.88369	12.3901	10.73	81.1668			-4.87541	1.21003	-6.09859	1237.21		5.16791	13.6694	12.4617	98.8187			-5.13801	0.728193	1.48588	179.464
		-6.76936	24.2545	-9.04512	11351		20.5341	4.81901	4.0783	2013.25			-15.0327	-6.80857	-14.8056	14039.4		13.9211	6.33336	24.8615	446.198			-9.07099	3.71815	5.0073	12109.7		2.19146	11.5861	11.17	68.8277			-4.85358	0.0662879	-3.57736	1267.24		5.77366	20.5172	11.1032	98.6621			-8.61925	0.482712	1.81953	185.409
		-4.58601	25.1046	-5.92779	11353.1		23.5055	2.2856	6.58403	2007.24			-15.165	-4.41501	-14.328	14048.5		13.4874	6.42419	23.1798	441.905			-6.62048	6.40523	4.34497	12197		3.17729	10.3191	12.172	75.0816			-1.55207	4.16982	-2.40697	1299.73		4.47888	13.1034	10.6326	103.339			-6.08072	-0.328815	2.11314	192.31
		-7.02425	26.8105	-6.55942	11349.2		21.4756	5.82202	7.93818	2006.15			-16.6251	-6.18212	-11.842	14043.9		11.1376	6.89894	22.3271	432.157			-6.37939	2.51229	7.57565	12280.9		0.328831	10.3908	9.3766	71.0876			0.333093	5.37962	-3.97218	1328.82		4.51479	15.6074	12.2169	105.146			-5.33584	3.12607	1.05182	198.68
		-3.68725	27.5073	-7.10231	11375.6		17.8187	1.88179	4.87641	2005.54			-13.2529	-3.49869	-9.00996	14051.3		11.0553	9.79694	20.3895	438.799			-8.0672	6.62926	5.28765	12357.2		3.78289	12.779	9.26952	77.7168			-0.144965	2.33246	-2.36345	1356.78		6.77023	13.1736	9.62778	101.341			-0.710101	1.07862	7.11094	202.718
		-2.81042	30.226	-5.91025	11370.4		18.8736	4.22858	7.53561	1999.11			-11.1881	-3.72707	-9.60621	14057		13.2786	4.83177	23.817	440.79			-5.28345	5.41493	8.05391	12434.1		4.88124	11.0859	11.708	74.1718			1.41561	2.09146	0.126871	1390.91		6.34778	13.4515	10.6397	105.592			-4.96724	4.86639	8.77255	212.28
		-0.319948	33.1546	-3.20949	11399.7		22.1659	5.00303	6.58679	1992.68			-8.96123	1.45543	-9.96127	14062.7		11.7728	8.16457	26.1273	431.786			-4.49823	7.85675	9.25515	12508.9		3.11868	10.0001	8.81904	64.2632			1.71835	6.41426	-0.688381	1422.16		5.08867	13.5294	10.174	106.295			-3.06021	5.82293	8.54944	216.845
		0.0575832	32.58	0.289759	11368.5		21.2432	6.23483	8.41209	1986.67			-11.2275	2.6659	-6.33113	14068.9		13.9155	5.83803	23.1106	433.539			-5.75624	10.6322	8.95715	12539.2		5.54001	10.8046	10.0812	82.766			2.65687	8.89191	-1.84567	1448.87		8.84217	11.5632	6.64861	111.36			-2.58181	2.59992	4.91464	224.048
		2.24875	37.1133	0.0388851	11395.8		24.1618	3.79168	6.42583	1986.11			-7.4705	1.23619	-6.35731	14073.6		12.6679	7.68552	21.516	433.77			-3.72655	9.26418	10.3734	12642.5		2.39941	13.8162	9.36624	77.8618			4.77457	8.10666	1.88097	1482.02		4.18511	11.4207	11.8322	109.932			-2.5294	8.15498	6.79969	230.339
		2.50792	36.5395	-1.50359	11415.2		21.5873	3.32841	7.24711	1979.22			-7.06247	3.0737	-6.49732	14075.6		8.16983	5.78321	19.9644	434.171			-1.67915	12.2106	11.2589	12684.9		3.3917	8.98372	7.47352	70.3468			4.25295	7.91832	4.10375	1511.12		8.6653	12.7131	7.83003	112.849			-0.1837	5.99366	6.33948	235.105
		1.09158	40.0157	0.162329	11392.6		20.6101	5.76098	7.44008	2014.5			-5.23457	4.38885	-6.4405	14076		14.5052	2.75547	21.6941	420.701			0.0921205	12.8416	10.7327	12745.2		3.96758	10.7091	7.76361	80.0261			6.91386	11.097	4.64746	1545.09		11.2223	16.1704	14.7548	115.903			-0.407365	5.18681	10.4695	244.536
		2.77524	40.5461	1.58673	11412		20.2176	6.61498	7.93408	1976.34			-6.49284	1.34146	-4.88887	14081.6		15.145	7.91985	23.2383	424.802			0.302295	15.8891	10.702	12813.8		2.3996	12.6464	9.86467	83.8288			4.38401	9.7814	3.81896	1572.95		2.33457	13.405	14.5296	115.117			-2.21857	6.38798	9.36481	251.792
		4.32743	39.3713	1.03	11413.6		22.9682	9.07107	13.0371	1988.05			-10.1622	7.10284	-2.65253	14088.5		13.3097	4.75953	24.4307	424.102			-0.179425	15.1085	11.3685	12871.8		4.26117	8.70104	8.39599	73.708			7.08478	9.67227	3.97234	1604.51		10.0776	13.8807	11.2798	119.04			2.73607	9.43562	12.2058	255.203
		4.38434	44.7552	4.28371	11427.5		19.1673	5.36698	10.0338	1978.66			-5.85709	3.4633	-3.82758	14083.8		12.3917	5.35675	23.3829	419.09			0.464832	15.7924	12.3111	12919.4		2.38718	10.7369	9.18229	84.643			7.098	10.8737	5.42334	1633.41		7.3071	15.7997	9.63786	121.373			2.03887	6.79977	10.8725	260.368
		8.94801	46.7066	3.30544	11444.2		24.052	8.18882	8.03834	1970.84			-1.38893	5.13849	-2.11782	14100.1		15.7163	5.15998	23.4541	420.159			1.49963	15.1132	14.7529	12971.3		6.9866	14.4663	12.9739	79.4509			7.92674	12.303	5.30989	1665.27		7.85296	10.7571	11.2544	120.244			4.29717	9.53584	10.7633	266.663
		6.86578	47.4603	5.05087	11436.3		20.3775	3.97302	10.9884	1972.64			-3.80469	5.70427	0.885773	14101.4		11.2639	8.18098	21.6702	420.593			2.45517	18.1297	15.7131	13022.3		4.3617	11.5228	7.95954	85.4113			7.64186	12.8024	7.3045	1693.23		7.65282	14.7177	10.7142	124.28			2.47315	9.91737	8.22033	273.288
		5.5945	50.0601	3.65187	11453.8		19.1481	1.22746	10.0709	1966.47			-1.64367	10.5047	-0.688706	14114.5		12.6207	1.64785	23.2217	410.888			2.22727	19.2121	16.8007	13072.1		5.11336	11.4131	8.21042	78.6859			11.3334	11.4431	10.702	1721.73		8.84969	12.5676	9.5045	121.826			1.85892	8.84808	13.8808	278.584
		6.42288	51.406	4.46764	11455.8		21.3449	6.1027	9.42931	1969.72			-0.411792	11.3597	1.53482	14112.8		14.007	7.97786	22.3642	421.578			1.81971	18.3002	14.021	13107.5		3.94256	11.9121	7.86491	76.4714			12.8985	13.7669	7.75148	1751.87		7.72624	13.9797	9.97304	125.095			3.93716	9.30388	14.5075	287.467
		10.1715	52.2787	6.12929	11457.8		18.721	6.74756	8.29642	1953.49			-1.4464	12.6839	2.87595	14119.2		11.5955	6.31168	20.8053	417.385			3.57768	16.1299	17.9362	13151.5		7.11273	6.91385	9.18812	85.447			11.6006	15.4333	8.41359	1785.16		6.81745	13.6196	12.0134	124.537			6.51082	13.8761	16.3575	294.609
		7.0891	54.1109	6.56301	11468.7		18.9765	6.61257	8.25259	1954.13			1.44742	12.1966	2.84086	14119.4		13.084	3.9718	25.8459	410.775			5.73479	20.7335	16.8618	13199.2		5.73404	8.8489	5.89281	90.3942			11.0441	15.8886	10.1541	1816.44		8.06823	10.6511	8.95508	128.442			3.66949	13.7625	16.2171	299.726
		8.13748	55.6593	9.65457	11465.1		20.8462	6.51021	11.9972	1953.51			2.25012	13.2276	5.27422	14133.9		11.329	3.15055	21.2831	414.552			9.47942	19.1334	21.2331	13230		7.04821	11.2564	6.18584	88.9543			14.0783	17.8749	13.0304	1844.06		7.3851	14.253	10.8825	127.335			8.49704	11.9258	17.8485	303.216
		12.1619	56.6103	8.94379	11480.8		22.8224	5.69825	13.513	1976.38			3.55592	16.7213	6.58465	14142.7		12.5842	2.03824	22.6432	407.866			6.99726	20.7512	22.1276	13280.2		5.35146	9.30771	9.87868	89.2156			14.4155	17.2568	12.8022	1872.22		6.24316	13.8516	12.7976	130.572			6.98025	14.9683	16.7826	312.019
		11.3464	59.1183	9.77205	11468.4		21.9719	8.56682	11.2991	1950.15			4.96324	19.3435	5.69936	14149.6		12.4102	2.83017	21.7125	409.747			8.36496	22.1279	21.2987	13319		6.55242	10.8476	10.6754	87.9322			15.5155	18.5408	12.0389	1904.71		3.80399	14.4659	11.367	133.743			9.09295	14.9108	16.2433	315.995
		15.4458	59.4516	11.2065	11477.6		23.7935	8.13405	12.5824	1952.99			2.98195	18.6593	9.15021	14143.3		12.0553	5.14529	15.5793	407.376			7.54982	21.7112	19.9575	13333.6		6.1625	12.6945	9.2671	103.2			15.9763	19.9661	13.4207	1930.15		4.27763	14.7041	13.6965	134.406			10.8913	17.9186	17.3049	318.508
		10.0443	62.8936	10.1142	11501.7		21.4237	6.55444	12.9168	1946.05			5.77895	17.3136	8.64157	14151.3		11.3057	6.82612	22.2277	410.055			7.59793	25.5739	22.2944	13380.3		7.87931	9.51106	6.93507	95.1901			17.4232	21.7813	15.604	1963.25		8.26078	13.5348	14.3553	132.745			8.82541	15.9332	19.927	328.763
		17.4931	66.5762	11.1272	11508.4		24.0541	8.85012	11.4722	1943.84			6.47604	20.9482	8.05805	14157.2		13.8807	5.61851	23.4907	407.617			6.94054	25.5039	22.2287	13410.7		3.98137	8.6516	5.84205	96.7911			17.4229	23.0878	12.9206	1990.01		8.06742	14.7005	10.0109	139.44			9.43952	17.7615	19.7604	337.935
		15.2662	64.0986	12.7974	11508.7		23.9234	5.51476	10.2599	1937.02			8.4406	19.7599	9.58405	14159.5		14.0834	3.80638	19.4916	404.023			10.2371	27.1522	24.4994	13461.3		4.48415	12.6746	6.4556	91.6942			17.8573	20.6727	16.4981	2023.32		9.81294	13.4911	10.7278	138.273			12.3333	19.642	20.9218	342.253
		17.1774	68.2336	14.1876	11526.2		22.0191	11.4082	14.458	1943.17			7.68173	22.3948	9.16319	14170.3		10.3469	5.12453	21.8207	405.41			11.6708	28.2834	23.9599	13478.9		4.65592	9.64953	7.65692	89.0191			22.5084	22.2326	16.577	2052.31		5.5253	11.9661	10.7108	142.059			12.7804	17.3577	20.7417	348.624
		17.7303	67.1988	15.0073	11523		18.8019	5.6042	11.8514	1937.74			8.25195	22.167	12.0435	14172.9		15.1083	1.86417	20.984	409.794			12.0306	29.1824	25.9418	13513.4		5.64381	9.05873	9.31419	93.223			21.5053	23.2853	16.0291	2081.5		6.60437	15.9507	13.1128	139.707			13.0521	20.4267	23.719	353.793
		18.7688	71.7188	14.205	11518.1		21.6861	6.65103	11.1769	1931.17			11.3511	24.4422	12.4603	14182.9		11.1308	1.30364	19.6444	410.235			13.9594	31.326	28.1997	13540.9		3.86116	8.81971	8.49575	102.531			21.4393	25.8504	18.9623	2112.73		5.09834	14.819	10.6051	145.466			15.0776	22.154	21.4303	361.277
		19.4797	71.0087	17.9712	11514.4		18.9052	10.395	13.7748	1930.82			8.73842	22.855	11.8462	14180.6		10.0157	6.01781	21.8672	399.449			15.5425	31.4615	27.6429	13562.3		6.53834	7.17998	7.08129	100.21			21.8864	23.9207	21.7112	2136.5		6.52878	13.4891	13.6173	146.56			18.467	23.1887	21.2856	366.977
		19.4007	74.1698	18.1025	11540.2		20.0812	4.71062	10.8158	1932.97			14.7716	22.5442	14.7405	14194.6		13.933	1.74921	18.8573	408.805			14.7881	29.9714	25.8016	13606.1		4.93272	10.5889	9.9267	99.3982			24.2716	26.3762	21.347	2168.6		9.21511	14.0529	12.3488	146.857			15.9983	21.8472	24.42	373.702
		21.9917	77.2733	18.2078	11547.3		24.1636	9.54333	10.0091	1930.88			13.5653	28.4319	15.6254	14200.9		13.8092	6.26289	22.7743	410.046			13.6526	30.6418	29.9007	13615.6		8.20699	11.1366	9.53375	107.551			25.5383	25.8241	21.4523	2193.04		8.47511	14.5349	13.9665	150.489			18.1598	22.413	24.7406	376.894
		20.3828	76.8703	17.6382	11518.3		20.3757	5.74023	12.7596	1952.78			13.877	28.3008	18.4008	14204.6		11.23	1.74276	21.0934	411.639			14.9156	31.6157	31.295	13633.4		6.58317	11.7438	10.5552	107.973			26.0257	30.4361	22.654	2224.33		8.56779	14.1095	11.6448	149.751			17.1607	24.9605	23.2543	384.146
		21.6322	79.1986	16.5115	11550.4		22.2505	9.00413	11.3982	1929.68			12.7766	27.4017	18.2431	14206.2		15.6442	2.5262	21.9158	401.597			17.3532	35.1492	33.3644	13683.4		3.49754	11.3486	8.78142	93.7461			24.758	31.0187	20.9655	2251.29		5.74772	13.5501	11.6599	151.815			16.9676	23.956	25.5164	393.09
		23.1666	81.4522	18.9799	11555		22.6051	6.87362	13.9845	1923.92			13.8025	29.0763	21.0008	14214.7		12.7373	3.23203	19.8062	406.709			16.6294	37.9067	34.2681	13685.1		7.33915	10.7602	5.94942	119.143			25.5647	29.0552	21.501	2281.67		7.2224	13.4981	11.3958	152.669			20.4572	25.5824	23.1316	393.83
		24.7361	86.8621	19.4881	11563		21.2771	10.9942	12.1395	1924.97			17.314	30.9402	18.3835	14210.9		14.2083	1.30907	24.2957	403.751			18.1116	34.5355	29.581	13708.6		6.75919	11.8494	10.531	109.275			29.524	26.9287	26.1437	2309.66		7.38128	14.4021	10.0419	159.164			16.6914	26.5518	29.4886	403.279
		25.5557	85.8097	23.0436	11571.9		23.8763	8.55953	11.4587	1907.27			17.3885	33.4348	21.4609	14221.6		10.8699	6.11641	20.0306	397.745			19.475	33.2729	33.1409	13736.7		1.58359	9.08445	7.12785	117.768			27.0292	32.5539	23.4869	2335.27		7.87667	16.8182	11.9181	154.612			21.4349	26.9725	29.4406	410.781
		28.2525	84.5165	21.5793	11563.5		24.3997	6.34106	11.5778	1921.31			18.9539	31.0539	21.7637	14223		12.3471	3.90627	22.469	398.215			19.6765	37.0693	33.3733	13752.1		6.55057	13.2282	10.201	126.146			29.2826	32.1239	23.75	2367.59		7.54993	13.7939	12.3707	160.979			22.3998	25.0255	31.2771	415.844
		27.3227	88.8396	21.6498	11582.1		18.9768	7.56242	12.4639	1928.51			20.2431	35.2848	23.092	14235		13.9956	4.83225	16.9102	398.347			18.1991	39.6651	33.4917	13778.6		5.81762	11.6024	8.19789	116.668			30.7208	32.8034	28.0158	2398.31		8.23037	14.5102	8.08448	159.096			22.3119	27.1522	29.6288	422.899
		31.1242	90.4003	24.9421	11590.6		21.221	9.5892	13.1203	1915.37			22.2113	36.5867	22.3508	14229.5		11.325	3.53712	19.7997	399.709			22.6671	38.3849	33.382	13795.5		7.26916	13.3584	9.40497	106.58			32.1631	32.9746	25.8762	2422.88		6.35079	18.2096	9.49288	161.957			21.4127	30.3788	31.9305	427.896
		30.6464	93.8245	22.9693	11596.6		21.1733	6.31625	10.9235	1920.23			21.0672	36.9378	24.1572	14237.6		12.07	2.74044	18.2857	407.212			21.8951	38.3452	33.0489	13808.1		3.65739	11.1817	6.7537	125.511			31.2383	32.3122	27.9895	2453		8.1761	18.6857	13.5728	164.672			19.616	29.9235	31.2159	431.978
		29.5196	92.9698	23.158	11592.2		23.4545	7.60472	11.4131	1911.65			22.2643	38.7221	26.3671	14246		14.6905	5.22254	21.1474	404.579			24.5172	40.007	36.7539	13814.8		7.42057	12.4067	6.58689	121.533			31.3342	35.4474	29.3574	2480.25		10.4448	15.6766	11.3203	167.563			24.7148	31.0281	31.7251	438.963
		31.0147	94.5565	28.2001	11590.2		19.741	6.22127	14.4958	1937.46			21.1418	39.1693	26.7753	14251.2		10.8204	3.07038	19.6059	403.325			25.9333	43.1152	36.7539	13851.5		7.34469	10.0299	8.11583	141.533			33.0316	36.5304	28.1562	2506.92		5.38353	15.0458	11.8309	166.956			24.5304	32.2249	32.9346	443.632
		31.1986	95.8936	28.4146	11614		20.0067	7.24137	10.8676	1917.42			24.0134	38.2706	25.4157	14254.2		12.1245	3.92736	21.3231	403.501			25.4642	39.972	38.0466	13866.9		9.02176	11.6638	9.80369	127.625			34.0792	35.6974	29.0552	2534.19		6.16225	15.3046	11.5811	168.604			23.2499	32.1589	35.8985	450.042
		31.7508	94.8812	24.2543	11605.4		21.2994	9.70433	10.1196	1918.13			22.4527	40.6693	25.4815	14258.8		13.5625	5.24382	19.7977	405.459			27.4066	41.5195	37.8628	13873.2		4.68282	11.543	9.03575	123.422			32.6938	36.0699	31.2514	2563.41		5.35518	13.7901	11.3751	172.963			26.4292	35.049	33.4392	455.373
		33.1058	98.722	26.1171	11591		20.6905	6.12764	12.8691	1895.28			26.0169	42.2648	27.8142	14260.3		12.5988	1.35581	20.6993	398.804			27.59	43.1155	40.8219	13885.9		6.2485	8.72678	6.39101	134.893			37.0957	40.077	32.238	2590.89		9.36392	17.9535	10.6789	173.687			26.5167	33.7554	38.196	464.159
		35.0784	100.546	30.0237	11616.4		21.0774	9.97412	14.4021	1910.28			25.9034	42.1858	29.6995	14259.9		10.4858	5.1849	21.3014	399.96			27.5247	44.6982	41.0329	13907.1		10.1722	9.73643	6.61807	120.934			36.1402	37.9681	29.8875	2615.11		7.73917	15.4596	13.5817	172.116			28.1081	33.9302	36.3193	470.376
		36.8369	104.146	27.1781	11617.1		22.2631	8.13076	15.1275	1919.02			24.8638	45.1628	30.8525	14262.2		13.4052	3.18972	20.7325	399.208			29.1296	45.2814	40.5638	13923.2		6.54389	13.1936	8.27541	131.841			35.5701	39.0296	32.6985	2646.56		9.02836	14.1519	10.3881	177.083			30.555	33.9394	36.1705	476.611
		34.5221	103.483	29.7346	11614.5		21.4945	8.84713	13.4879	1915.92			28.1169	43.7117	31.3393	14273.7		10.2779	6.7896	20.2244	401.251			29.4231	44.9176	42.7647	13942.8		9.60907	11.8455	5.17254	137.487			36.9599	40.384	31.7779	2673.15		7.73678	11.561	11.3939	179.806			28.8403	34.3032	37.9288	477.163
		35.9334	104.781	30.0327	11623.6		20.466	8.60342	14.6757	1908.19			26.3989	43.2338	31.146	14280.8		11.2545	1.92466	24.576	404.765			30.4402	47.5306	44.5532	13961.8		4.67638	7.22105	8.12936	139.218			37.35	40.6337	33.4391	2702.53		9.30828	17.74	12.5226	181.134			27.9281	35.2811	38.8973	486.774
		35.6796	104.961	31.2736	11632.4		17.639	6.42583	15.7534	1907.3			30.0598	44.4346	27.595	14277		13.616	1.8252	26.2815	402.708			30.291	48.688	42.6023	13957.2		6.94048	7.32104	6.97486	135.078			36.2054	38.2223	35.8506	2731.15		7.12037	14.4102	11.513	180.373			31.2209	37.2141	36.5649	495.218
		37.5081	106.85	31.0982	11631.8		21.6005	7.96725	12.4806	1909.2			30.3666	47.5088	32.3785	14279.1		13.8342	5.91314	22.5172	403.537			29.1776	49.7142	43.7775	13969.7		6.47104	9.21329	7.79036	139.662			39.1389	42.5197	36.8241	2755.4		4.54637	17.598	9.52296	187.694			31.4141	38.3192	38.9152	498.923
		35.7892	108.153	32.8077	11644.6		21.1685	10.3179	13.7879	1906.44			29.7306	45.6931	32.4835	14284.2		11.8441	3.49827	21.307	407.586			28.5903	51.2047	42.532	13988		3.57143	8.54759	10.0261	134.922			38.6038	42.9269	35	2782.35		7.93486	13.4943	11.4688	181.462			31.0849	35.1185	40.4231	504.618
		35.9911	110.993	31.5275	11646.7		15.7919	9.46634	12.7651	1902.33			30.0591	46.4869	32.7771	14284.3		11.5644	1.9351	18.1921	406.111			32.7903	52.1165	40.6207	13998.2		6.74759	10.1319	9.07675	151.404			40.8176	43.4703	35.3025	2809.96		9.54078	14.2012	12.4507	184.983			29.4846	38.2537	42.6459	509.564
		35.6351	112.02	34.7719	11648.4		18.2973	5.95651	15.7121	1913.15			32.085	47.789	33.746	14287.7		13.0166	3.05667	25.7602	405.13			32.5884	49.7801	42.0012	14004.8		8.91118	11.4693	8.25482	137.99			41.9622	45.1191	37.7579	2837.5		8.30703	18.4587	11.8753	190.432			35.1408	39.6388	44.6935	518.976
		38.5597	111.217	32.4567	11641.9		20.2116	3.99431	9.51482	1903.11			32.852	45.9694	34.0968	14293.9		13.0949	4.51055	22.1597	407.933			33.5181	52.6162	43.4837	14005.8		4.71445	9.73067	9.74966	149.784			41.695	44.8429	36.5736	2861.66		8.5847	14.3111	12.5198	187.915			33.5443	38.3936	41.6903	522.028
		40.4149	112.634	34.3948	11652.9		21.1569	5.41542	12.6463	1903.88			31.4973	48.7845	37.8629	14301.8		11.8286	5.00018	21.5455	407.059			31.9091	52.599	47.355	14036.1		4.02847	9.80432	6.39104	146.186			39.8445	42.3746	34.0004	2889.78		10.2915	17.0782	10.1026	188.375			34.2945	40.3887	42.028	525.374
[truncated: 16 more columns]

[truncated: 7 more sheets: supplementary 6, supplementary 7, supplementary 8, supplementary 9, supplementary 10, supplementary 11, supplementary 12]
